# Supplementary material for: On-Chip Cell Incubator for Simultaneous Observation of Culture with and without Periodic Hydrostatic Pressure
Source: Micromachines (Basel). 2019 Feb 17;10(2):133. doi: 10.3390/mi10020133 (PMC6412444; doi:10.3390/mi10020133)
Supplement: Supplementary file 1 [file micromachines-10-00133-s001.zip]

Archive with 3 entries (2 files):
- micromachines-435201-supplementary/
- micromachines-435201-supplementary/S1.mp4
- micromachines-435201-supplementary/S2.mp4
